# Supplementary material for: Opioid-Induced Regulation of Cortical Circular-Grin2b_011731 Is Associated with Regulation of circGrin2b Sponge Target miR-26b-3p
Source: Int J Mol Sci. 2025 May 22;26(11):5010. doi: 10.3390/ijms26115010 (PMC12154416; doi:10.3390/ijms26115010)
Supplement: Supplementary file 1 [file ijms-26-05010-s001.zip]

Archive with 1 entries (1 files):
- ijms-3582838-supplementary.pdf
